# Supplementary material for: Evaluation of optimal Zernike radial degree for representing corneal surfaces
Source: PLoS One. 2022 May 26;17(5):e0269119. doi: 10.1371/journal.pone.0269119 (PMC9135249; doi:10.1371/journal.pone.0269119)
Supplement: S1 Data — (XLSX) [file pone.0269119.s001.xlsx]

## Sheet: Tabelle1
	Z1	Z2	Z3	Z4	Z5	Z6	Z7	Z8	Z9	Z10	Z11	Z12	Z13	Z14	Z15	Z16	Z17	Z18	Z19	Z20	Z21	Z22	Z23	Z24	Z25	Z26	Z27	Z28	Z29	Z30	Z31	Z32	Z33	Z34	Z35	Z36	Z37	Z38	Z39	Z40	Z40	Z41	Z42	Z43	Z44	Z45	Z46	Z47	Z48
Subject 1 Anterior	0.527878	-0.0148515	-0.0353466	0.307821	-0.0122716	-0.00235684	-0.0128914	-0.00470932	0.0010611	-0.000952418	0.00239132	-0.00121731	0.000973734	0.00119531	-0.000656765	0.000521446	0.000411633	-1.99475e-05	0.000130329	-8.58648e-05	-8.92672e-05	9.4556e-05	-9.58895e-05	-0.00014221	0.000139349	-0.000124442	0.000244326	0.000772025	8.62076e-05	-0.000142648	0.000116848	4.11367e-05	8.35722e-05	-0.000163852	0.000265681	4.33968e-05	-5.7481e-05	7.3459e-05	3.29354e-06	7.57791e-05	-0.000218589	-0.000104064	-0.000215092	-0.000201321	-1.79379e-05	-7.29396e-06	-5.91341e-06	4.81333e-05	-0.000157426
Subject 1 Posterior	0.648013	-0.000659218	-0.0363925	0.383768	-0.0174157	-0.00890236	-0.0260349	-0.0102827	-0.000121178	-0.00214248	0.00316548	-0.00211284	0.00237518	0.00117843	0.000558218	0.00137073	0.00242684	0.000581345	0.000628788	0.000831419	-0.000484867	-0.000415573	0.000368823	0.000110929	-0.000357649	6.49582e-05	-0.00024213	0.000708267	-0.000277445	0.000369508	2.20158e-05	0.000367767	0.000458036	0.000258768	0.000420861	-0.000110239	0.000640312	-0.000237408	-0.000381491	0.000474951	-0.00025916	-0.000300669	-1.62883e-05	-4.53445e-05	-4.8137e-05	-0.000370252	-1.2182e-05	-0.000141147	-0.000128563
Subject 2 Anterior	0.540464	-0.0049103	-0.000289044	0.321014	0.00210707	-0.00715397	-0.000742979	-0.000392344	-0.00132427	-0.00166523	0.0053438	-0.00095059	0.00133384	0.000105174	-9.75274e-05	0.000917531	-0.000311613	0.00034477	-0.000283897	0.000403041	0.00033295	-0.00110751	-5.57316e-05	0.000787054	-4.61645e-05	4.76776e-05	-0.000581159	0.000597831	2.81134e-05	2.57171e-06	9.97854e-05	-0.000270052	-0.000384001	2.23407e-05	0.000184947	-0.000440741	0.000159786	8.91955e-05	-6.58836e-05	-0.000140473	0.000182267	-0.00024494	0.00033353	-0.000821057	-6.7325e-05	-1.94405e-05	-0.0001181	-0.000247918	1.26582e-05
Subject 2 Posterior	0.640759	-0.0212855	0.017625	0.380714	0.00694907	-0.0141948	0.0021076	0.00132337	-0.00326161	-0.0020128	0.00876681	-0.000600306	0.00118819	0.000272251	0.0011276	-0.00407866	-0.00124688	-0.00092748	0.00073545	0.000739991	-0.000831312	0.000330069	0.00238723	0.000509997	-0.000231081	-0.000192476	3.24843e-05	0.00140264	-0.00216176	0.00353614	0.000861763	-0.000717807	-0.00023176	0.000205809	-1.62078e-05	-0.000503028	-0.000695287	0.000254456	-0.00141329	-0.000209107	0.000554597	-0.00070557	0.000528587	0.000638151	-0.000273452	-0.000226974	0.00127967	0.000180121	-0.000188481
Subject 3 Anterior	0.55186	0.00136832	-0.00180345	0.32309	3.77275e-05	0.000342316	-0.00176931	0.000389086	-0.000759515	-0.000215937	0.004324	0.000281541	0.000181769	-0.000421649	3.50855e-05	0.000371001	-0.000263515	-0.000193131	4.19996e-05	0.00105586	-6.19928e-06	0.000115008	1.34572e-05	-0.000178419	-0.000335316	0.000125303	0.000635552	-0.000618717	0.000186398	-3.83347e-05	-0.000246302	8.13564e-05	0.000272441	-0.00032463	-0.000946172	-0.000218045	-0.000439381	-3.18237e-05	-0.000131467	3.07927e-05	0.000110811	1.91727e-05	-0.000473211	-0.000536227	-0.00021929	-0.000116143	-3.86899e-05	2.68261e-05	0.000142838
Subject 3 Posterior	0.664536	-0.018571	0.0112595	0.400169	0.000582091	-0.0096378	0.000195619	-0.00215031	-0.0031498	-2.16973e-05	0.0110139	-0.000322453	0.000479224	-0.000923657	7.19559e-05	0.000529576	-0.00137142	-0.000126616	0.000489621	8.63019e-05	0.000220881	-0.000388603	0.00068542	-0.000100761	-7.43947e-05	-6.75146e-05	0.000450337	-0.000532547	-0.000519113	0.00017137	0.000122829	0.000192107	-0.000187342	6.13158e-06	-0.00056784	0.000261734	-0.000265253	0.0002146	-0.00049394	-0.000250863	-6.09562e-05	0.000155966	-0.000192178	-0.00034464	0.000132022	0.000253285	6.09247e-06	-2.62997e-06	-0.000216447
Subject 4 Anterior	0.552271	0.000364835	-0.00184763	0.323764	0.000883752	-0.00172775	-0.00151077	-0.000540225	-0.00233723	-0.00106324	0.00377035	0.000170427	0.000475793	0.000245203	0.00066125	-0.000351592	-0.000115303	0.000158854	0.000618344	0.000241062	-0.000146462	0.000339507	5.72804e-05	-6.06912e-05	-0.000280394	-3.6951e-05	-0.00057649	-0.000529962	-5.15793e-06	-0.000130883	-8.3058e-06	-1.4171e-05	0.000413754	-9.246e-05	-0.000538527	-6.00823e-05	-0.000233727	0.000226933	-0.000136911	7.17688e-05	-0.000109253	3.45942e-05	0.000354386	-0.000238409	0.000380345	-5.46858e-05	-0.000223186	-9.27745e-05	-0.000221379
Subject 4 Posterior	0.659289	0.0201802	0.00589263	0.396157	0.00166046	-0.0114697	0.000881827	0.00202054	-0.00553432	-0.00160344	0.011629	-0.000283615	-0.00039899	0.000528509	0.0011441	-0.000261581	-0.000489116	-0.000229566	0.00159633	-0.000134055	0.000643592	-0.000383503	-0.000108012	-0.000312761	0.00028386	-0.000467714	-7.72636e-05	3.49017e-05	-0.00128812	-0.000907739	-0.000405668	-6.1806e-05	-0.00031581	-0.000239463	-0.000183647	0.00109237	4.5653e-05	0.000586979	0.000129661	8.96e-05	-0.000175845	-2.6317e-05	-0.000413562	-0.000200825	-0.00011191	0.000405704	0.000754226	0.000476686	0.000744152
Subject 5 Anterior	0.539724	0.00153924	-0.000870093	0.317377	-0.00265319	0.00149921	-0.00119268	0.000686986	0.000467846	-0.00031412	0.00503329	0.000480077	-3.094e-05	-0.000572255	0.000285122	5.44453e-05	-0.000549305	0.00019002	2.5046e-05	0.000227195	-0.00064367	4.84826e-05	-9.68751e-05	6.05156e-05	0.000106239	0.000180117	-0.000538825	-0.000868607	9.77165e-05	5.18339e-05	-3.45578e-05	-0.000148866	0.000156144	7.51557e-05	-0.00101499	0.000152069	-0.000377117	-9.19171e-05	0.00010558	0.000109472	4.54951e-06	0.000168034	0.000188831	0.000189474	0.000392021	2.2215e-05	-1.72207e-05	-2.25015e-05	0.000130579
Subject 5 Posterior	0.621984	-0.00899913	0.000264731	0.373635	-0.00622731	2.50507e-06	0.00717747	-0.00299403	7.70459e-05	-0.00230151	0.0130322	0.00379866	0.00125646	-0.000593937	0.00058198	0.00285621	-0.00440984	0.000631007	-0.000596131	0.000231041	-0.000940663	-0.000790899	-0.000780242	-0.00161962	-9.93917e-05	-0.000118627	-0.000317069	-0.000964368	0.000930964	-0.00178303	0.000534035	-0.000369186	0.000399869	-0.000217867	-0.00129816	0.00014474	-0.000234495	0.000638046	0.000320998	0.000129161	0.000299264	0.000238645	0.000326777	0.000337692	0.000607865	0.00101468	2.83862e-05	0.000525433	-0.00024859
Subject 6 Anterior	0.525499	-0.00247492	0.0045214	0.309857	-0.00235435	-0.000723725	0.00101689	-0.00295862	-0.00149996	-0.000259309	0.00477473	0.000147275	0.00141942	0.00111375	-6.831e-05	-0.00109204	-0.000329566	-0.000396496	-0.000171448	0.000350406	0.000848092	-0.000410545	-0.000320973	-0.000147748	0.000460097	-0.000602324	-0.000702547	0.000374648	0.000116068	0.000548185	-0.000145973	0.000217513	-0.000772612	-0.000189031	9.51925e-05	6.32207e-05	-1.32479e-05	3.10441e-05	-0.00017536	5.72049e-05	-0.000391544	-7.00753e-06	0.000743047	-0.00011894	0.000333392	-1.37783e-05	-4.50554e-05	0.000102847	0.000404278
Subject 6 Posterior	0.634468	0.0121558	0.0197751	0.377185	0.000446732	-0.00911756	0.00132648	-0.00232688	-0.00421267	0.00245698	0.00686938	5.51781e-05	-0.00155924	0.00102542	0.00147588	-0.00100252	-0.00175826	0.000385793	0.00106806	0.000239681	0.00166474	-0.000266566	-0.000233156	0.000483913	0.000112828	-0.000287312	-0.000650782	-0.00022158	-0.000179747	-3.2624e-05	-8.01153e-05	-0.000267037	-0.000667401	-0.000189508	-0.000112382	0.000674051	0.000144698	-0.000131182	8.10038e-05	-0.000151036	-0.000242737	0.000297591	0.000445685	-2.85753e-06	-0.000138001	3.63453e-06	9.87569e-05	-0.000195192	0.000229745
Subject 7 Anterior	0.541009	-0.00772314	0.00725075	0.317316	0.00109423	-0.00759566	0.0027758	-0.00409942	-0.00188675	0.000864769	0.00345534	-0.000531838	-2.72238e-05	0.000675354	0.000228178	-0.000831881	5.50373e-05	-0.000204603	5.21637e-05	-0.000185722	-0.000155817	-0.000269152	2.54287e-05	-5.8677e-05	0.000127475	-0.000171945	0.000583575	0.000140172	-9.04909e-05	-0.000160558	0.000198576	0.000212163	8.38348e-05	-4.56812e-05	-0.000236561	-0.000242509	-0.000282616	0.000112188	-7.49236e-05	-0.000326285	-2.09146e-05	-0.000164992	-0.000315783	-0.000106363	0.000170206	-2.15704e-05	-0.000121447	6.9467e-05	0.000194526
Subject 7 Posterior	0.65474	0.0178053	0.0285044	0.386193	-0.000561687	-0.0162931	0.000973345	-0.00684425	-0.000344973	0.00338475	0.00450154	0.00078272	-0.0026969	0.00102586	0.00245438	-0.00248171	-0.00137669	0.00113749	0.000271577	-0.000847236	0.00168972	-0.000601786	-0.000918247	4.94858e-05	0.000625888	-0.000100186	0.000266578	-0.000617677	-0.000268919	-0.000528508	-0.000179696	0.000388618	0.000307939	-0.000315056	-0.000303713	-0.000130939	0.000116322	-6.44746e-05	-8.6579e-05	2.41464e-05	0.000289971	-0.000413435	-0.000196355	-0.000333736	-0.00138942	1.43636e-05	-7.28965e-06	-0.000144222	8.48822e-05
Subject 8 Anterior	0.539414	-0.00184712	0.00103832	0.316243	-0.00498549	0.0014404	-0.000619492	-0.00181098	-0.00219032	0.00148076	0.00338165	0.00130164	-0.000496833	-0.00026695	0.000314527	-0.000652348	-0.000551631	0.000467242	7.00213e-05	0.000590632	-0.000506633	-0.000477905	-0.000259768	0.000203289	0.000141129	-0.000299404	-0.00018483	-0.000685462	-0.000215243	-9.66397e-05	0.000331294	-0.000287912	1.13768e-05	0.000101645	8.71907e-05	-0.00084136	-0.000184097	-0.000225289	0.000195442	2.21934e-05	0.000341003	0.000285157	-3.70033e-05	-0.000329387	0.000259319	-0.000157546	-0.000222037	-2.33227e-05	5.50194e-05
Subject 8 Posterior	0.643852	0.00344087	0.0114995	0.377291	-0.00186515	-0.00689962	0.0035615	-0.000643647	-0.00534699	0.00239327	0.00708783	0.00375927	-0.00488604	0.000938102	0.00361292	-0.003374	-0.00436208	-0.00106382	0.0012561	-7.65415e-05	-0.00108898	0.000106605	0.0018924	-0.000214384	-5.97783e-05	0.000384852	0.000428133	-0.000195608	0.000636097	-0.000126265	-0.000524216	0.000473558	-0.000340667	-0.000955509	-0.000245464	-0.000440318	-0.000993027	0.00110155	-0.000844117	-0.000905667	-3.49438e-05	0.00044588	0.000301417	3.49332e-05	6.85685e-05	0.00032319	-0.00023694	-0.00057489	-6.01992e-05
Subject 9 Anterior	0.541037	0.00120944	-0.00314247	0.31584	-0.00189028	0.00175934	-0.00142246	0.000265731	0.00166349	0.000120861	0.00378744	0.000341412	6.73933e-05	-0.00143017	0.000155064	0.000177717	-7.65887e-05	5.54373e-05	-0.000624509	0.000173555	-0.000567091	0.00019783	-9.21909e-05	0.000141937	-0.000196733	0.000361189	-0.000582095	-0.000751359	0.000149392	0.000144374	0.000100334	-0.000169487	0.000264297	1.20903e-05	0.000722288	-0.000293694	-0.000614254	7.28566e-05	0.000153962	-0.000215842	0.000248067	-2.59184e-05	0.000332158	0.000263605	0.000500167	-0.000105022	-5.27532e-06	2.83077e-05	9.41019e-05
Subject 9 Posterior	0.653793	-0.0090729	0.0143305	0.388957	-9.38532e-05	-0.00838607	0.00301992	0.00049702	-0.000494875	-0.000350998	0.00829544	0.000903653	5.4759e-05	-0.00151476	0.00140884	-0.000199552	-0.000339111	0.000373723	-0.00039794	-0.00048018	-0.000311809	-2.81112e-05	-0.000230261	0.000238267	-3.08602e-05	2.35266e-05	-0.000322437	-0.00093778	-0.000367947	-6.07846e-05	0.000545481	5.20759e-05	7.83921e-05	0.000335358	0.000476858	0.000310824	-1.21575e-05	0.000135552	8.14359e-05	-0.00034262	7.33253e-05	8.21486e-05	0.000475514	0.000349037	0.000421676	3.50405e-05	-0.000238132	6.44127e-05	-7.38922e-05
Subject 10 Anterior	0.513269	0.00469266	-0.00295123	0.302409	0.00197004	-0.00323431	-0.000622078	-0.000248028	-0.000403306	0.000240609	0.00428525	-0.000202071	0.00066533	0.000451504	0.00025732	-0.00053617	0.000105703	-6.38024e-05	-6.39874e-05	-0.000127415	-0.000572841	-0.000234304	-0.000126646	0.000196532	0.000214906	-8.91408e-05	0.000191536	-0.000631091	-2.05448e-05	0.000276954	-0.000425155	6.49107e-05	0.000235092	0.000167835	0.000309346	-0.000229111	2.81832e-05	8.01584e-05	-0.000190978	-1.03819e-05	-3.70953e-05	0.000258534	-0.000319222	0.000232808	0.000145204	-0.00018094	3.77363e-05	5.252e-05	0.000297462
Subject 10 Posterior	0.61349	0.0240202	0.0103331	0.364801	0.000925776	-0.00970334	-0.000116142	-0.000575475	-0.00184221	0.00102852	0.00652078	-0.000266806	-0.000290744	0.00128279	0.000333253	-0.000727796	-0.000510441	0.000302637	-0.000244677	-0.000400755	-0.000803325	-0.000208935	-0.000394359	0.000126703	-0.000163096	8.11783e-05	-0.000221144	0.000231558	-0.000467434	-0.000259319	-0.000146848	0.000102446	0.000428902	0.000229281	0.000526015	0.00027385	-0.000120978	6.29858e-05	-7.86164e-05	0.000177162	0.000122734	-8.2987e-05	-4.24814e-05	5.04941e-05	-0.000102823	-7.46275e-05	-0.000126249	0.000173068	0.000215458
Subject 11 Anterior	0.839397	0.0205287	-0.0931545	0.450719	0.0100341	-0.00203831	-0.0415961	0.0199451	0.00290763	-0.0145082	-0.0293796	0.00592818	0.00356398	-0.000784305	0.00109678	-0.00156929	0.00801833	0.0053393	-0.0015545	-0.000831684	-0.00169624	-0.000737333	-0.00565324	-0.00273724	0.00216119	-0.000649354	-0.000157245	0.000378885	0.00426164	-0.0034432	-0.00147903	-0.00116149	0.00164587	0.000359954	-0.0006038	0.00105787	0.00233863	-0.000225874	0.00282323	0.000824385	-0.00207587	-0.000332789	0.000229355	-1.46611e-06	-0.000207539	0.00243715	-0.00388936	-0.000429525	0.0015279
Subject 11 Posterior	1.04097	0.0126386	-0.111083	0.540106	0.0151171	-0.0113413	-0.0532972	0.030738	0.00406972	-0.0166623	-0.0554198	0.0123505	0.00311823	-0.00205881	0.00182975	-0.00748367	0.0184546	0.00641832	-0.00419105	-0.000558903	-0.00206848	0.00672125	-0.00699015	-0.00733815	0.00257429	0.000411166	-2.28302e-05	-0.000181002	-0.000322935	-0.0013859	0.000273348	-0.000812708	0.00138569	0.000358598	-0.00106165	0.00162173	0.00372572	-0.000868856	0.00390592	0.00115061	-0.00295505	-0.000363385	9.07848e-05	-0.000389883	-0.000936329	0.00134124	-0.00349527	-0.00163213	0.00113188
Subject 12 Anterior	0.513997	-0.00579121	0.00131116	0.302056	-0.000130157	-0.0117154	0.000613748	-0.00148077	-2.91599e-05	4.84301e-05	0.004827	0.000265043	0.000377466	-0.00122442	0.00034236	2.72709e-05	0.000194997	-5.72331e-05	-0.000200847	0.00010398	0.000615752	-0.000153897	-3.57668e-05	-0.000110225	-0.000170075	0.000210927	-0.000240814	-0.00130398	0.000151493	-0.000240937	-3.76264e-05	-6.49068e-05	-0.000110517	-0.000210223	0.0003518	-0.000338699	-0.000356827	-0.000208601	-5.16036e-05	-2.80551e-06	9.11773e-05	6.78743e-05	0.000154649	-0.000997522	-0.000856401	0.000154624	-8.02819e-05	2.24456e-05	0.000146316
Subject 12 Posterior	0.624051	0.0173225	0.0219133	0.372972	-0.000115473	-0.0233927	0.000568676	-0.000296344	-0.00158127	3.49445e-05	0.00746237	-0.000258471	-0.000410393	-0.0019113	-0.000255562	-0.000523089	-0.000828647	0.000193135	0.000663378	-4.93267e-05	0.000137064	-0.000502768	-0.000347522	0.000465053	1.47497e-05	9.27407e-05	-9.7902e-05	-0.000446548	-0.000491936	-0.000113067	8.40804e-05	-9.35657e-05	-0.00024291	-0.000274609	0.000502019	0.000265853	-5.01269e-05	6.57439e-05	-6.17124e-05	-7.04577e-05	0.000148501	0.000120799	0.000246033	-0.000293363	-0.000141352	3.73222e-05	-3.6114e-05	8.47223e-05	7.9052e-05
Subject 13 Anterior	0.527509	-0.00815334	-0.000116837	0.308961	0.00298063	-0.000548267	-0.000248816	-0.00311255	0.000137436	8.33697e-06	0.0035587	0.000788679	-0.000202537	0.000296502	0.001033	-1.65591e-05	-0.000107818	0.000535824	0.000258697	0.000380229	0.00134488	0.000245021	0.000111667	-0.000289967	8.15202e-06	-4.31654e-05	-0.00014988	-0.000186383	1.97304e-05	-4.1237e-05	3.84367e-05	-0.000319907	-0.000501888	-0.000281726	5.98635e-05	-0.000633063	-0.000138968	0.000147652	-2.26683e-05	-0.000241714	-5.0088e-06	-6.81952e-05	-3.19824e-05	-0.000786348	0.000124129	-2.13356e-05	9.00342e-05	-2.21521e-05	-5.67441e-05
Subject 13 Posterior	0.597746	-0.00851468	-0.00749981	0.355714	0.0106055	-0.0049079	0.00844292	0.00281893	-0.000589447	-0.00125722	0.00675568	0.0013875	0.000523704	0.00122765	0.00117987	-0.00132194	-0.00254361	0.00222293	-0.00183328	0.000502811	-0.000921326	-0.000764337	-0.0025786	-0.000361454	0.000763775	-0.000738709	0.000131986	0.000381907	0.000502267	0.000322975	0.00112246	-0.000976366	-5.68247e-05	1.05251e-05	-4.6534e-05	0.000350773	0.000720235	-0.000343028	0.000532429	-0.000283906	-0.000168196	0.00011949	-5.11888e-05	-4.06454e-05	0.000817771	-0.00020331	-0.000558695	0.000507698	-6.74222e-05
Subject 14 Anterior	0.513572	0.00132205	0.00193814	0.296357	-0.000430996	-0.0153028	-0.000529763	0.00189553	0.00195216	0.00290814	0.00117669	0.000347165	0.00110393	0.0008637	0.00104835	0.000399595	-0.00118408	-0.000892522	-0.000381621	-0.00139337	-0.000262256	0.000412057	0.000504738	0.000437131	-0.000791529	-5.08412e-05	0.000370395	0.000454447	-0.000141525	-6.39749e-05	0.000144612	3.326e-05	0.000744157	0.000277136	7.30266e-05	-6.68602e-06	-0.000524317	2.9766e-05	1.30505e-06	-0.000204641	0.000159944	0.000218831	-0.000332185	0.00024711	0.000262546	0.000231125	7.78425e-05	-3.508e-05	-5.49351e-05
Subject 14 Posterior	0.600971	-0.0132954	0.0126907	0.349311	-0.000257888	-0.027586	0.0028479	0.000325628	-0.00231183	0.00280153	0.00351463	0.00320844	0.00360147	-0.00182406	0.00214141	1.37492e-05	0.00110506	0.00111153	0.00135271	-0.00348036	0.000500778	0.00137838	-0.00107956	-0.000851785	-0.00164115	0.00209414	0.000713329	0.00181568	-0.000737092	0.000508457	-0.000141654	-0.000857964	-0.00184881	0.00147795	0.000315299	0.000835982	-0.000234434	0.000216169	-0.000485196	-0.00115471	0.00116197	-0.00232198	-0.000677689	0.000324352	5.04687e-05	-0.000115096	-0.000750713	-0.000369426	4.51798e-05
Subject 15 Anterior	0.494725	0.000718211	-0.0280077	0.291118	-0.0129131	-0.0180505	-0.0068659	-0.00248642	0.00395546	0.00422767	0.0022911	-0.0022464	0.000170803	0.000142801	-0.00241965	-0.000826792	0.00067864	-0.00173265	-0.00143418	0.00258005	-0.00153629	-0.000585977	-0.000220179	0.00191621	0.000342735	5.31006e-05	0.000663964	0.000587958	-0.000879261	-9.32636e-06	0.00010123	0.00072272	0.000942524	-0.000921179	0.000764013	-0.00109011	0.000385257	-0.00110929	0.000175932	-0.000251461	-0.000128622	-0.00065982	-3.61947e-05	-0.00016836	0.000107594	-0.000327583	0.000340538	-0.000400848	0.000199354
Subject 15 Posterior	0.575646	0.0177424	-0.016742	0.343399	-0.014256	-0.0284902	-0.00567305	-0.0024571	0.00504951	0.00685874	0.00681977	-0.000281783	-0.00133643	0.00280236	0.00064938	-0.00102562	0.000536721	-0.00125813	-0.00257939	0.00489675	-0.000880437	0.000403139	0.000253741	-0.000651832	0.00130881	0.000177918	0.000940438	0.00151948	0.000730527	-6.34699e-05	0.00134441	0.000462954	0.000415494	-0.00258708	0.000474228	-0.000460292	-0.00105353	0.00114713	-0.000115492	-0.000449999	-0.00175455	-0.00089956	-0.000156672	-0.000554409	-0.000703564	0.00042328	-0.00155665	-0.00132646	-0.000865906
[truncated: 43 more columns]
