# Supplementary material for: Evaluation of optimal Zernike radial degree for representing corneal surfaces
Source: PLoS One. 2022 May 26;17(5):e0269119. doi: 10.1371/journal.pone.0269119 (PMC9135249; doi:10.1371/journal.pone.0269119)
Supplement: S2 Data — (XLSX) [file pone.0269119.s002.xlsx]

## Sheet: Tabelle1
	Z1	Z2	Z3	Z4	Z5	Z6	Z7	Z8	Z9	Z10	Z11	Z12	Z13	Z14	Z15	Z16	Z17	Z18	Z19	Z20	Z21	Z22	Z23	Z24	Z25	Z26	Z27	Z28	Z29	Z30	Z31	Z32	Z33	Z34	Z35	Z36	Z37	Z38	Z39	Z40	Z40	Z41	Z42	Z43	Z44	Z45	Z46	Z47	Z48
Subject 1 Anterior	0.51556	0.00104148	-0.00269541	0.302291	-0.00143042	-0.00495264	-0.000519541	0.000121365	0.000789764	0.000304824	0.00398445	0.00010819	-0.000310183	-0.000209159	0.000287674	-0.000204186	8.10666e-05	-0.00027541	-0.000485861	-0.000521029	0.00144724	-8.09613e-05	-6.46059e-05	-0.000167305	-0.000422291	-0.000150668	0.000351099	-0.000245806	-6.00129e-05	0.000155578	0.000133721	-0.000167855	-0.000465992	0.000173288	0.000655673	-2.38138e-05	-0.000257278	2.04014e-05	5.20243e-05	-6.94956e-05	9.27197e-05	-9.27991e-05	-0.000237336	-0.000397459	-0.000118597	8.37442e-05	5.1947e-05	0.000105581	3.46006e-05
Subject 1 Posterior	0.628331	0.0103788	0.00989049	0.372483	-0.00521635	-0.0139804	-0.00166131	-0.000769572	-0.00140505	0.000677033	0.00540918	0.00100482	-0.00146464	0.00131643	0.00190115	8.82583e-06	-0.000969982	-1.9353e-05	0.000295018	-0.00107124	0.00204777	3.43955e-05	7.49123e-05	0.00055185	-0.000275676	-0.00056398	0.000275311	-0.000402945	-5.0117e-05	7.49059e-05	9.42671e-05	-0.000172434	-0.00118011	0.000139707	0.00168307	0.000723859	0.000255565	4.36634e-05	0.000233357	-0.000202499	-0.000158255	-0.000124579	-0.000265354	-0.000173795	-0.000522379	-0.000136918	3.61453e-05	0.000126284	-4.54334e-05
Subject 2 Anterior	0.552059	0.0155718	-0.0318665	0.324135	-0.0125465	-0.00500281	-0.00932072	0.0036944	0.00359413	-0.00594318	0.00390897	-0.00241321	0.00254426	0.00104111	0.000433531	-0.0010518	0.00166252	0.000840968	-0.000634118	-0.000570772	0.00153031	-0.000139894	-0.000320199	0.000951319	0.000167856	-0.000162711	-4.96011e-05	-0.000251748	-0.000138158	0.000221763	-0.000162656	-0.000135956	-0.000506619	0.000352533	0.00114526	-0.000255599	-7.91268e-05	-0.000317063	-4.24558e-05	-7.74457e-05	-0.000275014	-4.98376e-05	-0.00013984	0.000555381	9.47632e-05	3.96686e-05	-6.10486e-05	-7.8473e-05	0.000116275
Subject 2 Posterior	0.652306	0.0271798	-0.0356684	0.387036	-0.017552	-0.00895608	-0.0155269	0.00740251	0.0051175	-0.00911978	0.00539731	-0.00250455	0.0068411	0.000475231	0.000527579	-0.00253095	0.00686584	0.00328892	-0.00249118	-0.00149242	0.00205878	-0.000343213	-0.00129889	0.00279119	0.000265753	-0.000389295	0.000223323	-0.000331703	-0.00184139	0.000300593	0.00104642	-0.000250729	-0.00124953	0.00100156	0.00181784	-6.95193e-05	0.00100874	-0.00128318	0.000461895	-6.36856e-05	-0.000815075	8.9552e-05	-0.000376533	0.000540915	0.000512327	5.5984e-05	-0.000464169	-0.000306992	-0.000107414
Subject 3 Anterior	0.540757	-8.2566e-05	-0.0315063	0.315564	-0.0105267	-0.0188772	-0.00867861	-0.0016664	0.000211718	-0.000673264	0.00225734	-0.0021438	0.00122278	0.00237847	-0.00132325	-0.000866139	0.00160131	1.03745e-05	-0.0010854	-0.000256229	0.000890138	-0.000597085	-0.000194752	0.00076622	1.50036e-05	-0.000279648	-3.10729e-07	-0.000288828	-0.000339379	6.27168e-05	4.36815e-06	-1.59982e-05	-0.000326598	-0.00018968	-0.000156932	0.000245416	-0.000190854	-0.00027025	0.000251504	5.82604e-05	-0.000115256	-6.27699e-05	-8.12833e-05	0.000486564	-0.000148512	3.72625e-06	-2.21662e-05	9.31616e-05	7.34668e-05
Subject 3 Posterior	0.660077	0.0320948	-0.0234774	0.393143	-0.0146434	-0.0328402	-0.0119679	-0.000502279	-0.00158369	8.6685e-05	0.00545357	-0.00262776	0.0017758	0.00458439	-0.0028143	-0.000772345	0.00274812	0.00100641	-0.00231798	-0.00114395	0.00192683	-0.00117422	-0.00234487	0.00184918	0.000833574	-0.000756876	0.000277578	-0.000783944	-0.00167197	-8.48203e-05	0.000550308	-1.38049e-05	-0.000720428	-9.42244e-05	6.45033e-05	0.00106852	0.000348634	-0.000312454	0.00109423	-0.000324626	-0.000704727	0.000147037	-9.06655e-05	0.000732894	-0.000774143	-0.000238916	0.000393275	-0.000229005	-0.000117221
Subject 4 Anterior	0.545045	0.00486538	-0.000299176	0.321117	0.00117239	-0.0095727	-0.000306659	0.00269518	-0.00230828	0.00156821	0.00492363	-0.00120309	0.000585747	0.00184027	0.00258849	0.000721988	-0.000252639	-0.000107493	-0.000721721	-0.00160987	-0.000637087	-0.000129594	0.000360464	-0.000207773	-0.000140905	0.000327475	0.00127764	0.00120605	-8.232e-05	9.71204e-05	-0.000125034	-3.09335e-05	-1.27749e-05	-0.000109767	0.00101893	8.20309e-05	-5.47317e-05	-3.24959e-05	2.2172e-05	0.000195813	0.000129364	0.000242638	-0.00082251	0.000459706	-0.000876285	-9.01303e-05	9.14253e-06	2.71669e-05	-7.29419e-05
Subject 4 Posterior	0.664952	-0.0118752	0.00576558	0.396693	-0.00532522	-0.0168806	0.00345068	0.0014845	-0.00256359	0.00112557	0.00923052	0.000642073	0.000182634	0.00110989	0.000717084	0.00150032	-0.000409832	-0.00080756	-0.000384712	0.000105407	-0.000878819	-0.000624333	0.000130262	0.000106433	-0.000186845	-6.64041e-06	0.0015426	0.00122056	-0.000365416	0.000235811	0.000190596	0.000254479	6.59064e-05	-0.000201094	-0.000305883	0.000125227	5.59243e-05	5.08224e-06	-0.000237347	1.30407e-05	8.82513e-05	-0.000380954	-0.000297521	0.000313259	-7.12649e-05	-0.000109135	-3.2732e-05	-0.000136307	0.000110091
Subject 5 Anterior	0.55038	-0.00320722	0.00296487	0.324951	0.000205781	-0.00954254	0.000969687	-0.0017318	-0.000832038	-0.00127413	0.00578549	-0.000507523	0.000745841	0.00200722	-0.00128168	-0.00025086	0.000247186	-0.000109172	-0.000189605	0.000168537	0.000486711	0.000155204	5.74697e-05	3.1049e-05	0.00044158	-0.000437552	0.000421139	0.0010485	3.6807e-05	3.16478e-05	-1.24275e-05	-2.57524e-05	-0.000116576	-0.000287785	-0.000914815	-0.000714765	-0.000241556	-5.7235e-05	-3.51397e-05	8.53603e-06	-0.000148157	-0.000451136	0.000229105	0.000492203	0.000168659	-7.03579e-05	-0.000148722	0.00017424	-1.24375e-05
Subject 5 Posterior	0.664833	0.00334651	0.00838282	0.395076	-0.000365104	-0.0174145	0.0052621	-0.00273048	-0.00367753	0.000134965	0.00858436	0.00028467	-2.01212e-05	0.00382221	-0.000445198	-0.000752426	-0.000964667	0.000102344	0.000541745	0.00073712	-8.00584e-05	-1.30479e-05	0.000302247	0.000554363	-0.000141561	-0.000630149	0.000579442	0.00260544	-0.000323314	0.000458529	4.97795e-05	-2.94268e-05	2.78051e-05	-0.000180307	-0.000111541	-0.000325518	0.00010465	0.000196372	-7.14246e-05	0.000330489	-0.000247333	-0.000497859	2.12551e-05	0.0006503	0.000261367	9.97902e-05	9.08224e-05	0.000235008	5.99279e-05
Subject 6 Anterior	0.539928	0.00575103	-0.000862026	0.319869	-0.000554724	-0.00578987	0.000663213	0.00180482	0.000736504	0.000783632	0.00546775	-0.000983316	0.000126444	-0.000756622	0.000867698	1.30018e-05	0.000522325	0.000178286	-0.000468741	-0.000643224	-0.000190717	-0.000300432	-0.000137448	0.000233518	-0.000333695	0.000208053	-0.000461253	0.000861785	-0.000205404	4.31275e-05	1.52772e-05	-9.3807e-05	0.000137342	0.000260822	0.000226098	9.65134e-05	0.000130967	5.99879e-05	-4.2879e-05	-6.74294e-06	9.15917e-06	-0.00043872	0.000151684	0.000172551	-0.000238744	-5.76888e-05	-0.000117367	0.000154508	0.000128006
Subject 6 Posterior	0.655619	-0.0124079	0.0193619	0.390604	0.0012224	-0.0128422	-0.00127573	0.00152618	0.000576014	-0.00125825	0.00742356	0.000637309	0.000788148	-0.000748364	0.00207202	0.000426933	-0.00150351	-6.26004e-05	0.000199266	-0.00120261	-0.000198749	-0.000346007	8.46717e-05	0.000428831	0.000184472	0.000219176	-0.000542957	0.000921321	-0.000514849	3.04768e-05	-8.5181e-06	6.34991e-06	-8.59841e-05	0.000312093	0.000449845	0.000274626	0.000222598	-7.23458e-05	0.000151321	-0.00021204	0.00018892	-0.000301467	2.20504e-05	0.000452466	-0.000266274	-5.64005e-05	4.68927e-06	0.000191511	-0.000151859
Subject 7 Anterior	0.601216	-0.0165731	-0.0377847	0.340088	-0.00378386	-0.0223198	-0.0117056	-0.00453384	0.00668394	0.000348629	-0.00361055	1.79471e-05	0.00394087	0.000274232	-0.00068932	0.00101625	0.00184559	-0.00103666	-0.000441864	-0.00118981	-0.000261121	0.00114824	-0.000317998	-0.000625949	0.00021053	-0.000167766	0.000787813	-0.000267343	-2.90279e-05	-0.000185451	-0.00023504	0.00056726	0.000264527	0.00026219	-0.000676103	-0.000313045	-0.000364808	0.000375047	0.000162172	-5.18506e-05	-0.000107903	9.14615e-05	-0.000347438	0.000228945	0.000472811	-1.47615e-05	-0.000150334	6.34702e-05	0.000225107
Subject 7 Posterior	0.781918	-0.00436598	-0.0435024	0.431572	-0.00244263	-0.0371777	-0.019521	-0.00985357	0.00928602	-0.000142956	-0.0112116	-0.00132289	0.00595345	-0.00104404	-0.00243562	0.00528816	0.0054283	-0.00246353	-0.000394038	-0.00131587	0.000672219	0.00412115	0.00131031	-0.000460591	0.0008642	0.000332623	0.000886677	-0.000535385	-0.001275	-0.00131715	-0.000930385	0.00219948	0.000237196	0.00060107	1.64669e-06	0.000827263	-0.000488484	0.000504981	-0.000167626	0.000236509	-0.000138345	0.000293663	-0.000551125	0.000338645	0.00033083	-0.000526431	0.000482168	-0.000773973	-8.14776e-05
Subject 8 Anterior	0.510685	0.00414918	0.0013202	0.301892	0.00380304	0.0019092	0.000372357	0.00159259	-0.00054117	-0.000743149	0.00537586	-0.000355279	3.29246e-05	-0.000662798	0.000953089	-0.000132798	0.000120571	-0.000106052	-0.000113284	-0.000168319	-0.000549893	1.3814e-05	-0.000309362	-0.000226272	-0.000282946	-0.000120503	-0.000134631	-0.000157848	7.17562e-05	5.99452e-05	-0.000162977	7.01221e-05	0.000177758	7.11752e-05	-0.000375269	-9.90796e-05	-9.95676e-05	-0.000106354	0.000112712	3.69369e-05	4.64392e-05	-0.000121323	-7.33218e-06	-9.84087e-05	3.87841e-05	0.000150352	-0.000108737	0.000134704	-5.05084e-05
Subject 8 Posterior	0.651061	0.0103259	0.0186258	0.392981	-0.00199679	-0.0144004	0.00205505	-0.00266953	-0.00212321	0.003828	0.01271	0.00143631	0.000915929	-0.00218234	0.000308548	0.000180611	-0.000254519	0.000580047	0.000168973	0.00112829	-0.000783131	0.000206533	0.000792923	0.000639296	0.000158643	0.000509577	0.00174791	-0.00190884	-0.000160682	0.000191596	-0.00096508	-0.000455274	0.000481636	0.000174439	-0.00073908	0.000680158	-0.000134851	-3.44424e-05	9.63859e-05	0.00019933	-0.000122242	1.57496e-05	-0.000108601	-0.000274315	0.000818293	-3.94284e-05	-0.00038702	-7.65041e-05	0.000207016
Subject 9 Anterior	0.535208	-0.000492336	-0.00356146	0.314238	-0.00500865	0.00194909	-0.000193357	0.00029134	0.000712432	-0.00101429	0.00359175	0.000587183	-0.00108117	0.00177956	0.00143611	0.000578209	0.000749138	-0.00119568	-3.82952e-05	-3.689e-05	-0.00114789	-0.000333679	-0.000422909	0.000308689	0.000411621	0.000197441	0.000663262	-0.00139151	-2.59889e-05	0.000172995	9.19395e-05	-0.000208283	-0.0005225	0.000407591	-0.000142756	0.000438585	-0.000133319	-0.000124514	-0.000115097	7.18569e-05	6.63392e-05	-0.000237367	0.000127721	0.000100575	-0.00015738	-5.09146e-05	-2.04398e-05	-3.20746e-05	5.06243e-05
Subject 9 Posterior	0.645692	-0.0244976	0.010301	0.384444	-0.00139191	-0.00153514	-0.00314472	-0.00339332	-0.00165087	0.00315125	0.00895601	-0.00113832	0.000229498	-0.000189537	0.000766508	0.000804584	-0.000248273	-0.000831413	-0.000271687	-0.000268284	-5.34937e-05	-0.000114232	0.000338093	-1.90181e-06	-0.000116431	9.21859e-05	0.000220839	-0.000204897	-0.000528763	0.000410133	-5.52821e-05	-7.64171e-05	4.59183e-05	0.000175674	5.9799e-06	-0.000262683	-6.20255e-05	7.94372e-05	-1.06073e-05	-5.86249e-05	4.61797e-05	8.23035e-05	-9.18403e-05	0.00036412	-0.000305715	6.52773e-05	7.1138e-05	-6.66492e-05	3.21386e-05
Subject 10 Anterior	0.529007	0.00604381	0.00425871	0.309394	0.00174639	-0.000885793	0.000949972	0.00266457	-0.000916703	-0.000315492	0.00386805	-6.73205e-05	0.000381407	-0.000497239	0.000729879	8.24325e-06	-9.81586e-05	0.000801953	-0.00063899	-0.000347367	0.000207769	0.000412191	-0.000360133	-0.0001113	-7.09338e-05	-0.000197655	0.000399198	-0.000595565	0.000271549	-6.59752e-05	6.71822e-05	-3.82853e-05	-9.96283e-05	0.00013603	0.000540958	0.000514745	-0.000314206	-0.000174073	-2.26875e-05	0.000130982	0.00014017	0.000230931	-0.000210478	-0.000118843	-2.07281e-05	0.000158113	-6.30785e-05	-3.06053e-05	6.32273e-05
Subject 10 Posterior	0.634156	-0.00689107	0.0272458	0.375577	0.00224614	-0.0103934	0.00240084	0.00316437	-0.00356515	-0.00376765	0.006496	0.000381906	0.00125745	0.000246705	0.000547606	0.000741906	-0.00215022	-0.00034283	0.00096673	-0.00127897	-0.000586831	-0.000466593	0.000161015	0.000611195	0.00010174	-7.0249e-05	0.0010208	0.000199039	-0.000428206	-0.000161304	-2.13964e-05	-0.000128804	-0.000369365	0.000347046	0.00113307	8.40418e-06	-6.72069e-05	0.000195055	0.000152698	-9.73676e-05	0.000297012	-1.04141e-05	-0.000408566	0.00019146	-0.000188666	-6.17161e-05	0.000150868	0.000153337	5.61828e-05
Subject 11 Anterior	0.51753	-0.000429862	-0.00038334	0.302607	0.00145019	-0.00654765	0.000127454	0.000105255	-0.000727693	-0.000893396	0.00348793	-0.000400173	0.000504048	-0.00024756	-5.28261e-05	0.000167603	0.000257407	0.000205623	-0.000231744	-0.000109961	0.000369383	0.000341346	-0.000108857	-0.000369311	-0.000174066	0.000362611	-2.6024e-05	0.000174153	6.99389e-05	-4.66442e-05	2.0621e-05	1.12004e-05	1.66824e-05	0.000221885	-0.000152278	-0.000328183	-0.000112861	5.65636e-06	9.06485e-05	-0.000142469	6.45193e-05	-0.000265488	-0.000115513	-0.000726666	0.000273784	-7.49876e-05	-3.56757e-06	5.65008e-05	-0.000102092
Subject 11 Posterior	0.627085	-0.00712171	0.0131013	0.370634	0.00702525	-0.0171381	-0.000660942	0.000426291	-0.00270732	-0.00412256	0.00521802	0.00111365	0.000590506	0.00072011	1.68182e-05	1.19082e-05	-0.00147156	8.33668e-05	0.000550139	-0.000229453	-0.00037581	-4.84233e-05	-0.000309172	0.000480985	0.000512795	-0.000351483	0.000336174	0.000678593	-0.000208299	-0.000117321	5.4008e-05	0.000156247	-0.00021355	-5.82371e-05	0.000266145	0.000246725	0.000111564	-2.19428e-05	0.000150756	-5.93378e-05	-0.000210727	-0.000583777	-4.94551e-06	5.99737e-05	0.000221111	2.35963e-05	6.62459e-05	5.70207e-05	-7.01002e-05
Subject 12 Anterior	0.51216	0.00315371	-0.000312514	0.29745	0.000889229	-0.00496464	-0.000186105	0.00126025	-0.00041976	0.000300676	0.00326474	0.00086323	-1.87227e-06	0.000459681	-0.000313571	0.000261478	-0.000341665	-0.00047311	-6.45268e-05	-0.000335516	5.68709e-05	0.000574134	-5.8249e-06	-0.000116187	-0.000275516	-0.000140389	0.000138838	-0.000976069	-6.86292e-05	0.00010152	-0.000105199	5.87353e-05	0.000102736	0.000334872	0.000240937	-0.0016543	-0.000615694	5.06295e-05	-3.24635e-05	-5.38181e-05	0.000168162	0.000237773	-3.20162e-07	7.22493e-06	-0.000369376	-5.54268e-05	0.000107896	5.82143e-05	0.000101329
Subject 12 Posterior	0.595987	-0.00930176	0.029966	0.350977	0.00382906	-0.0106053	-0.00637165	0.00347525	-0.00154704	-0.00372041	0.0041818	0.00272169	0.00191543	0.000750444	0.000975231	0.00114771	-0.00166091	-0.00159806	3.55846e-05	-0.00170265	-0.000227025	3.72996e-07	-4.66394e-05	-0.000166635	0.000357049	0.000241816	-0.000157831	-0.000680293	0.000307311	-0.000261499	-0.000151155	0.000328438	-0.00029303	0.000346819	0.000867257	-0.00124281	2.22834e-06	2.88834e-05	-0.000212601	6.44482e-05	0.00020764	-0.00016964	0.000382029	0.00057436	-0.00121478	-2.57161e-05	-8.086e-05	2.64079e-05	0.000381682
Subject 13 Anterior	0.533838	0.00175255	-0.0110003	0.312512	8.20304e-05	0.000146421	-0.00326505	0.000384596	0.000401289	-0.00148068	0.00375053	-0.000338111	0.000499035	-0.000258711	-0.000594683	-0.000231454	0.000554064	0.000381454	-0.000240922	-0.000123043	0.000837012	0.000166572	-0.000245486	0.000287417	0.000345561	-0.000287965	-0.000502312	0.000531939	-8.59103e-05	6.94941e-06	-7.68471e-05	-1.27379e-05	-0.00036735	9.0955e-05	-0.000666106	-0.000381703	-0.000313112	-0.000113847	1.99917e-05	-9.63789e-05	-7.7324e-05	-0.000528554	0.00018164	-0.000402297	-9.50407e-05	3.73786e-05	-0.000126731	-9.82869e-05	4.88941e-05
Subject 13 Posterior	0.646826	0.0144632	0.00728307	0.382077	-0.0018739	-0.00560257	-0.00613308	0.00096222	0.000132735	-0.00243617	0.00591234	0.000738977	0.00116076	-0.000686036	-0.000126908	-0.000506786	0.000505555	0.00107145	-0.000108532	-1.29151e-05	0.00117268	-0.000276931	-0.000538884	0.000782155	0.00045792	-0.00027461	-0.000337174	0.000318244	-0.000734601	-2.20982e-05	0.000397845	-0.00020006	-0.000582963	2.67745e-05	-0.00047706	-0.000133415	0.000162534	-5.53947e-05	0.00012342	6.52201e-05	-5.83784e-05	-0.00046133	9.13082e-05	-0.00010757	-0.000324784	-0.000108336	-2.66495e-06	-0.000141916	-0.000123417
Subject 14 Anterior	0.519976	-0.00221879	0.000977276	0.304407	0.00287345	-0.00517539	0.000357758	-0.000810184	-0.00103265	-0.00121128	0.00396871	-0.000551368	-0.000176454	0.000427161	0.00176896	-0.000231694	-4.01612e-05	0.000247475	2.04321e-05	-0.000279033	0.000651915	0.000335629	-5.47647e-05	5.3143e-05	-0.000309744	-8.83168e-05	0.000138676	-6.71372e-05	0.000147603	-4.48692e-07	-4.8502e-05	0.000130509	-0.000340879	-0.000132034	-0.000812546	-5.51532e-05	-0.000242518	-1.71358e-05	0.000172347	-0.000107469	-7.03134e-05	-6.55081e-05	9.45323e-06	-0.000209683	5.53925e-05	0.00015993	2.53239e-05	-7.72085e-05	6.2464e-05
Subject 14 Posterior	0.621789	0.0218747	0.0171238	0.36843	0.00392476	-0.0178209	0.000312746	-0.00120244	-0.000973123	-0.00121095	0.00612844	0.000155838	-0.0010314	0.000458469	0.00217721	-0.000948061	-0.000851068	0.000737035	0.000516389	-0.00105969	0.000946317	-0.000442973	-0.000421993	0.000619024	0.000252331	2.58947e-05	0.000499462	-7.7311e-05	-0.00025137	-0.000309281	0.000156245	-8.12183e-06	-5.43021e-05	-1.74033e-05	-0.000866881	5.75402e-05	4.16059e-05	-0.000162538	-2.1592e-05	-0.000143115	9.08555e-05	-1.53942e-05	-3.07899e-05	2.1535e-05	-0.000360959	1.2313e-05	-0.000128309	1.46724e-05	6.72178e-05
Subject 15 Anterior	0.532805	0.00333659	-0.00472008	0.312849	0.00154132	-0.00569106	-0.00285429	0.00138621	0.000165563	-0.00105542	0.0042141	8.77128e-07	0.000441463	0.000352073	-0.000267237	0.000116235	-0.00088922	-1.32411e-05	-6.85165e-05	-8.17201e-05	-0.000108493	5.20421e-05	3.93797e-05	7.9012e-06	6.01667e-05	-0.000372155	-0.000470462	0.000236289	-2.2759e-05	0.000118252	2.99269e-05	-7.06152e-05	9.5308e-05	-0.000165693	-0.000387014	-0.000613381	-0.000242504	9.04327e-06	-5.16447e-05	1.34105e-05	-0.000107023	-0.000302723	0.000216847	-0.000134489	-0.000362535	1.90506e-05	5.67418e-05	4.60145e-06	3.22156e-05
Subject 15 Posterior	0.638114	-0.00797459	0.0037094	0.376347	0.00445763	-0.0125962	-0.00388717	0.00197473	-0.000410204	-0.00297733	0.00558558	0.00187384	0.000738814	0.000155202	0.000573678	0.000520907	-0.00196203	-0.000136341	0.000568569	-0.000242876	-0.000481304	-0.000546	-3.15777e-05	0.000442864	0.000175813	-0.000357804	-9.90253e-06	0.000289588	-0.000353414	7.0872e-05	9.81772e-05	7.64169e-05	0.00016103	4.75864e-05	-4.08477e-05	-0.000426194	-4.26212e-05	3.39053e-05	-1.0697e-05	0.000161515	3.53649e-05	-4.57818e-05	0.000128212	8.458e-06	-0.000257948	-0.000140745	4.08449e-05	8.50691e-05	1.22048e-05
[truncated: 43 more columns]
